# Supplementary material for: Health Risk Assessment of Heavy Metals in Indoor Household Dust in Urban and Rural Areas of Chiang Mai and Lamphun Provinces, Thailand
Source: Toxics. 2023 Dec 14;11(12):1018. doi: 10.3390/toxics11121018 (PMC10747779; doi:10.3390/toxics11121018)
Supplement: Supplementary file 1 [file toxics-11-01018-s001.zip]

Archive with 1 entries (1 files):
- toxics-2694634-supplementary.pdf
